# Supplementary material for: Decreased Fatty Acid Oxidation Gene Expression in Pre-Eclampsia According to the Onset and Presence of Intrauterine Growth Restriction
Source: Nutrients. 2023 Sep 6;15(18):3877. doi: 10.3390/nu15183877 (PMC10536348; doi:10.3390/nu15183877)
Supplement: Supplementary file 1 [file nutrients-15-03877-s001.zip]

Archive with 1 entries (1 files):
- nutrients-2570130-supplementary.pdf
